# Supplementary material for: Preparation of Silk Fibroin/Carboxymethyl Chitosan Hydrogel under Low Voltage as a Wound Dressing
Source: Int J Mol Sci. 2021 Jul 16;22(14):7610. doi: 10.3390/ijms22147610 (PMC8307387; doi:10.3390/ijms22147610)
Supplement: Supplementary file 1 [file ijms-22-07610-s001.zip]

Archive with 1 entries (1 files):
- ijms-1251273-supplementary.pdf
